# Supplementary material for: Assessing Alternative Pre-Treatment Methods to Promote Essential Oil Fixation into Cotton and Polyethylene Terephthalate Fiber: A Comparative Study
Source: Polymers (Basel). 2023 Mar 9;15(6):1362. doi: 10.3390/polym15061362 (PMC10054315; doi:10.3390/polym15061362)
Supplement: Supplementary file 1 [file polymers-15-01362-s001.zip]

Archive with 1 entries (1 files):
- polymers-2248875-supplementary.pdf
